# Supplementary material for: Genomic Insights into ANI-dDDH Relationships in Nocardiopsis and the Novel Species Nocardiopsis camelliae sp. nov
Source: Biology (Basel). 2026 Jul 10;15(14):1119. doi: 10.3390/biology15141119 (PMC13405408; doi:10.3390/biology15141119)
Supplement: Supplementary file 1 [file biology-15-01119-s001.zip]

Archive with 1 entries (1 files):
- biology-4392736-supplementary.pdf
